# Supplementary material for: Phylogenomic analyses support the position of turtles as the sister group of birds and crocodiles (Archosauria)
Source: BMC Biol. 2012 Jul 27;10:65. doi: 10.1186/1741-7007-10-65 (PMC3473239; doi:10.1186/1741-7007-10-65)
Supplement: Additional file 4 — Table S2: Chicken Ensembl gene IDs and official gene names of the 248 markers used in this study. [file 1741-7007-10-65-S4.XLS]

## Sheet: Sheet1
Ensembl Gene ID	Associated Gene Name	Description
ENSGALG00000000041	GNAI3	guanine nucleotide binding protein (G protein), alpha inhibiting activity polypeptide 3 [Source:HGNC Symbol;Acc:4387]
ENSGALG00000000169	PCNA_CHICK	Proliferating cell nuclear antigen [Source:UniProtKB/Swiss-Prot;Acc:Q9DEA3]
ENSGALG00000000223	Q5F330_CHICK	hypothetical protein LOC421156 [Source:RefSeq peptide;Acc:NP_001012885]
ENSGALG00000000374	RNPEP	arginyl aminopeptidase (aminopeptidase B) [Source:HGNC Symbol;Acc:10078]
ENSGALG00000000707	PSMD7	proteasome (prosome, macropain) 26S subunit, non-ATPase, 7 [Source:HGNC Symbol;Acc:9565]
ENSGALG00000000811	IST1	increased sodium tolerance 1 homolog (yeast) [Source:HGNC Symbol;Acc:28977]
ENSGALG00000000814	HNRNPR	heterogeneous nuclear ribonucleoprotein R [Source:RefSeq peptide;Acc:NP_001006309]
ENSGALG00000000921	F1NE60_CHICK	solute carrier family 9 (sodium/hydrogen exchanger), member 1 (antiporter, Na+/H+, amiloride sensitive) [Source:RefSeq peptide;Acc:NP_001038108]
ENSGALG00000001000	GRP78_CHICK	78 kDa glucose-regulated protein [Source:UniProtKB/Swiss-Prot;Acc:Q90593]
ENSGALG00000001005	Q5ZLA7_CHICK	Uncharacterized protein [Source:UniProtKB/TrEMBL;Acc:Q5ZLA7]
ENSGALG00000001179	ARMC8	armadillo repeat containing 8 [Source:HGNC Symbol;Acc:24999]
ENSGALG00000001217	PCCB	propionyl CoA carboxylase, beta polypeptide [Source:HGNC Symbol;Acc:8654]
ENSGALG00000001241	TMEM50A	transmembrane protein 50A [Source:HGNC Symbol;Acc:30590]
ENSGALG00000001250	APLP2	amyloid beta (A4) precursor-like protein 2 [Source:HGNC Symbol;Acc:598]
ENSGALG00000001362	Q5F445_CHICK	Uncharacterized protein [Source:UniProtKB/TrEMBL;Acc:F1NLR7]
ENSGALG00000001413	METRNL	meteorin, glial cell differentiation regulator-like [Source:HGNC Symbol;Acc:27584]
ENSGALG00000001452	ATP5F1	ATP synthase, H+ transporting, mitochondrial Fo complex, subunit B1 [Source:HGNC Symbol;Acc:840]
ENSGALG00000001529	THYN1	thymocyte nuclear protein 1 [Source:RefSeq peptide;Acc:NP_989618]
ENSGALG00000001550	RBM39	RNA binding motif protein 39 [Source:HGNC Symbol;Acc:15923]
ENSGALG00000001568	F1NNU3_CHICK	NFS1 nitrogen fixation 1 [Source:RefSeq peptide;Acc:NP_001026018]
ENSGALG00000001668	F1NV52_CHICK	ubiquitin-conjugating enzyme UBC3B [Source:RefSeq peptide;Acc:NP_001026582]
ENSGALG00000001689	SCAMP2	secretory carrier membrane protein 2 [Source:HGNC Symbol;Acc:10564]
ENSGALG00000001741	NPTN	neuroplastin [Source:HGNC Symbol;Acc:17867]
ENSGALG00000001750	MAT2B	methionine adenosyltransferase II, beta [Source:HGNC Symbol;Acc:6905]
ENSGALG00000001782	PLAA	phospholipase A2-activating protein [Source:HGNC Symbol;Acc:9043]
ENSGALG00000001803	IWS1	IWS1 homolog (S. cerevisiae) [Source:HGNC Symbol;Acc:25467]
ENSGALG00000001949	E1BVT3_CHICK	Malate dehydrogenase [Source:UniProtKB/TrEMBL;Acc:E1BVT3]
ENSGALG00000001976	TRIM33	tripartite motif containing 33 [Source:HGNC Symbol;Acc:16290]
ENSGALG00000002002	BCAS2	breast carcinoma amplified sequence 2 [Source:HGNC Symbol;Acc:975]
ENSGALG00000002194	MRPL38	mitochondrial ribosomal protein L38 [Source:HGNC Symbol;Acc:14033]
ENSGALG00000002210	F1P4M4_CHICK	peptidylprolyl isomerase B (cyclophilin B) [Source:RefSeq peptide;Acc:NP_990792]
ENSGALG00000002262	ETF1	eukaryotic translation termination factor 1 [Source:HGNC Symbol;Acc:3477]
ENSGALG00000002433	SLC40A1	solute carrier family 40 (iron-regulated transporter), member 1 [Source:RefSeq peptide;Acc:NP_001012931]
ENSGALG00000002490	F1P582_CHICK	Uncharacterized protein [Source:UniProtKB/TrEMBL;Acc:F1P582]
ENSGALG00000002504	TROVE2	TROVE domain family, member 2 [Source:HGNC Symbol;Acc:11313]
ENSGALG00000002514	Q91017_CHICK	Uncharacterized protein [Source:UniProtKB/TrEMBL;Acc:F1P555]
ENSGALG00000002745	GLG1	golgi apparatus protein 1 [Source:RefSeq peptide;Acc:NP_990827]
ENSGALG00000002774	TSPAN3	tetraspanin 3 [Source:HGNC Symbol;Acc:17752]
ENSGALG00000002921	LANCL1	lanthionine synthetase C-like protein 1 [Source:RefSeq peptide;Acc:NP_001026416]
ENSGALG00000002969	MAU2	MAU2 chromatid cohesion factor homolog (C. elegans) [Source:HGNC Symbol;Acc:29140]
ENSGALG00000002973	BECN1	beclin 1 (coiled-coil, myosin-like BCL2 interacting protein) [Source:RefSeq peptide;Acc:NP_001006332]
ENSGALG00000003046	F1NC02_CHICK	Proteasome subunit alpha type [Source:UniProtKB/TrEMBL;Acc:F1NC02]
ENSGALG00000003107	AMFR	autocrine motility factor receptor [Source:HGNC Symbol;Acc:463]
ENSGALG00000003331	FAF2	Fas associated factor family member 2 [Source:HGNC Symbol;Acc:24666]
ENSGALG00000003337	EIF3I	eukaryotic translation initiation factor 3, subunit I [Source:HGNC Symbol;Acc:3272]
ENSGALG00000003700	PSMD12	proteasome 26S non-ATPase subunit 12 [Source:RefSeq peptide;Acc:NP_001025877]
ENSGALG00000003702	CLINT1	epsin 4 [Source:RefSeq peptide;Acc:NP_001025786]
ENSGALG00000003709	E1C209_CHICK	Uncharacterized protein [Source:UniProtKB/TrEMBL;Acc:E1C209]
ENSGALG00000003807	GPN3	GPN-loop GTPase 3 [Source:HGNC Symbol;Acc:30186]
ENSGALG00000003907	N4BP1	Nedd4 binding protein 1 [Source:RefSeq peptide;Acc:NP_001025741]
ENSGALG00000003924	ACBD6	acyl-CoA binding domain containing 6 [Source:HGNC Symbol;Acc:23339]
ENSGALG00000003936	PPT1	palmitoyl-protein thioesterase 1 [Source:RefSeq peptide;Acc:NP_001026074]
ENSGALG00000003954	E1C3K3_CHICK	ribosomal protein L11 [Source:RefSeq peptide;Acc:NP_001026075]
ENSGALG00000004143	1433B_CHICK	14-3-3 protein beta/alpha [Source:UniProtKB/Swiss-Prot;Acc:Q5ZLQ6]
ENSGALG00000004220	SERINC3	tumor differentially expressed protein 1 [Source:RefSeq peptide;Acc:NP_001006291]
ENSGALG00000004259	BLMH_CHICK	Bleomycin hydrolase [Source:UniProtKB/Swiss-Prot;Acc:P87362]
ENSGALG00000004269	F1NZ25_CHICK	Uncharacterized protein [Source:UniProtKB/TrEMBL;Acc:F1NZ25]
ENSGALG00000004302	NDUFA10	NADH dehydrogenase (ubiquinone) 1 alpha subcomplex, 10, 42kDa [Source:RefSeq peptide;Acc:NP_001026418]
ENSGALG00000004357	E1BWX1_CHICK	annexin A6 [Source:RefSeq peptide;Acc:NP_990061]
ENSGALG00000004372	MICU1	mitochondrial calcium uptake 1 [Source:HGNC Symbol;Acc:1530]
ENSGALG00000004431	F1NT40_CHICK	hypothetical protein LOC416314 [Source:RefSeq peptide;Acc:NP_001025792]
ENSGALG00000004554	CACYBP	calcyclin binding protein [Source:HGNC Symbol;Acc:30423]
ENSGALG00000004583	NPLOC4	nuclear protein localization 4 homolog (S. cerevisiae) [Source:HGNC Symbol;Acc:18261]
ENSGALG00000004588	Q5ZHW8_CHICK	ribosomal protein S14 [Source:RefSeq peptide;Acc:NP_001025790]
ENSGALG00000004686	F1NF35_CHICK	Uncharacterized protein [Source:UniProtKB/TrEMBL;Acc:F1NF35]
ENSGALG00000004696	LEO1	Leo1, Paf1/RNA polymerase II complex component, homolog (S. cerevisiae) [Source:HGNC Symbol;Acc:30401]
ENSGALG00000004773	F1NG36_CHICK	Ubiquitin carboxyl-terminal hydrolase [Source:UniProtKB/TrEMBL;Acc:F1NG36]
ENSGALG00000004779	PTGES2	prostaglandin E synthase 2 [Source:HGNC Symbol;Acc:17822]
ENSGALG00000004818	Q8UWG7_CHICK	ribosomal protein L6 [Source:RefSeq peptide;Acc:NP_989483]
ENSGALG00000004825	F1NFY6_CHICK	Histone deacetylase [Source:UniProtKB/TrEMBL;Acc:F1NFY6]
ENSGALG00000004899	F1NIQ9_CHICK	Uncharacterized protein [Source:UniProtKB/TrEMBL;Acc:F1NIQ9]
ENSGALG00000004953	DRG2	developmentally regulated GTP binding protein 2 [Source:RefSeq peptide;Acc:NP_001025805]
ENSGALG00000005002	Q9I9D1_CHICK	voltage-dependent anion channel 2 [Source:RefSeq peptide;Acc:NP_990072]
ENSGALG00000005182	MRPL16	mitochondrial ribosomal protein L16 [Source:HGNC Symbol;Acc:14476]
ENSGALG00000005229	F1P418_CHICK	Uncharacterized protein [Source:UniProtKB/TrEMBL;Acc:F1P418]
ENSGALG00000005309	TKT	transketolase [Source:HGNC Symbol;Acc:11834]
ENSGALG00000005337	SNX2	hypothetical protein LOC426797 [Source:RefSeq peptide;Acc:NP_001012625]
ENSGALG00000005516	HEATR6	HEAT repeat containing 6 [Source:HGNC Symbol;Acc:24076]
ENSGALG00000005670	Q90634_CHICK	Uncharacterized protein [Source:UniProtKB/TrEMBL;Acc:F1N8D3]
ENSGALG00000005694	F1NRK5_CHICK	glycyl-tRNA synthetase [Source:RefSeq peptide;Acc:NP_001026681]
ENSGALG00000005758	SPPL2A	signal peptide peptidase-like 2A [Source:RefSeq peptide;Acc:NP_001012787]
ENSGALG00000005807	IPO7	importin 7 [Source:HGNC Symbol;Acc:9852]
ENSGALG00000005820	RNF130	ring finger protein 130 [Source:HGNC Symbol;Acc:18280]
ENSGALG00000005832	PPP1R7	protein phosphatase 1, regulatory subunit 7 [Source:HGNC Symbol;Acc:9295]
ENSGALG00000005834	LIS1_CHICK	Lissencephaly-1 homolog [Source:UniProtKB/Swiss-Prot;Acc:Q9PTR5]
ENSGALG00000005900	E4F1	E4F transcription factor 1 [Source:HGNC Symbol;Acc:3121]
ENSGALG00000005902	E1C0F3_CHICK	Uncharacterized protein [Source:UniProtKB/TrEMBL;Acc:E1C0F3]
ENSGALG00000006001	PRPF6	PRP6 pre-mRNA processing factor 6 homolog (S. cerevisiae) [Source:HGNC Symbol;Acc:15860]
ENSGALG00000006066	MBNL3	muscleblind-like 3 [Source:RefSeq peptide;Acc:NP_001012591]
ENSGALG00000006113	ZNF326	zinc finger protein 326 [Source:RefSeq peptide;Acc:NP_001006533]
ENSGALG00000006156	COG7	component of oligomeric golgi complex 7 [Source:HGNC Symbol;Acc:18622]
ENSGALG00000006206	F1NXP0_CHICK	paraplegin [Source:RefSeq peptide;Acc:NP_001012545]
ENSGALG00000006276	XRCC2	X-ray repair complementing defective repair in Chinese hamster cells 2 [Source:HGNC Symbol;Acc:12829]
ENSGALG00000006425	F1P1E9_CHICK	hypothetical protein LOC416041 [Source:RefSeq peptide;Acc:NP_001025771]
ENSGALG00000006439	ARHGEF6	Rac/Cdc42 guanine nucleotide exchange factor (GEF) 6 [Source:RefSeq peptide;Acc:NP_001006432]
ENSGALG00000006619	FBXO3	F-box protein 3 [Source:HGNC Symbol;Acc:13582]
ENSGALG00000006731	TAF3	RNA polymerase II transcription factor TAFII140 [Source:RefSeq peptide;Acc:NP_001026012]
ENSGALG00000006767	UBE4A	Cas-Br-M (murine) ecotropic retroviral transforming sequence [Source:RefSeq peptide;Acc:NP_989539]
ENSGALG00000006824	USP19	ubiquitin specific peptidase 19 [Source:HGNC Symbol;Acc:12617]
ENSGALG00000006856	Q5ZII8_CHICK	CD151 antigen [Source:RefSeq peptide;Acc:NP_001006472]
ENSGALG00000006974	F1NQV5_CHICK	DEAD (Asp-Glu-Ala-Asp) box polypeptide 27 [Source:RefSeq peptide;Acc:NP_001006293]
ENSGALG00000007024	F1NGJ1_CHICK	Uncharacterized protein [Source:UniProtKB/TrEMBL;Acc:F1NGJ1]
ENSGALG00000007289	CLPX	ClpX caseinolytic protease X homolog [Source:RefSeq peptide;Acc:NP_001025723]
ENSGALG00000007315	PSMD6	proteasome (prosome, macropain) 26S subunit, non-ATPase, 6 [Source:HGNC Symbol;Acc:9564]
ENSGALG00000007484	GOT1	glutamic-oxaloacetic transaminase 1, soluble (aspartate aminotransferase 1) [Source:RefSeq peptide;Acc:NP_990652]
ENSGALG00000007492	F1NTK8_CHICK	YME1-like 1 [Source:RefSeq peptide;Acc:NP_001026683]
ENSGALG00000007520	B6ZLK1_CHICK	structure-specific recognition protein 1 [Source:RefSeq peptide;Acc:NP_001005796]
ENSGALG00000007591	C7orf26	chromosome 7 open reading frame 26 [Source:HGNC Symbol;Acc:21702]
ENSGALG00000007705	NCL	nucleolin [Source:RefSeq peptide;Acc:NP_990596]
ENSGALG00000007711	Q5ZII1_CHICK	ribosomal protein L4 [Source:RefSeq peptide;Acc:NP_001007480]
ENSGALG00000007931	Q5ZM32_CHICK	dihydrolipoamide dehydrogenase [Source:RefSeq peptide;Acc:NP_001025898]
ENSGALG00000008108	F1NDQ1_CHICK	proteasome 26S ATPase subunit 3 [Source:RefSeq peptide;Acc:NP_001026361]
ENSGALG00000008130	RTN4	reticulon 4 [Source:RefSeq peptide;Acc:NP_989697]
ENSGALG00000008138	AP1B1	adaptor-related protein complex 1, beta 1 subunit [Source:HGNC Symbol;Acc:554]
ENSGALG00000008172	ERLEC1	endoplasmic reticulum lectin 1 [Source:HGNC Symbol;Acc:25222]
ENSGALG00000008229	E1C4W4_CHICK	Uncharacterized protein [Source:UniProtKB/TrEMBL;Acc:E1C4W4]
ENSGALG00000008314	F1P0Z7_CHICK	protein tyrosine phosphatase, non-receptor type 7 [Source:RefSeq peptide;Acc:NP_001012886]
ENSGALG00000008338	ARHGAP1	Rho GTPase activating protein 1 [Source:HGNC Symbol;Acc:673]
ENSGALG00000008454	NOP58	NOP58 ribonucleoprotein homolog (yeast) [Source:HGNC Symbol;Acc:29926]
ENSGALG00000008496	VPS18	vacuolar protein sorting 18 homolog (S. cerevisiae) [Source:HGNC Symbol;Acc:15972]
ENSGALG00000008517	MCTS1_CHICK	Malignant T cell-amplified sequence 1 [Source:UniProtKB/Swiss-Prot;Acc:Q5ZI42]
ENSGALG00000008632	ACSS1	acyl-CoA synthetase short-chain family member 1 [Source:HGNC Symbol;Acc:16091]
ENSGALG00000008758	B3GNT5	UDP-GlcNAc:betaGal beta-1,3-N-acetylglucosaminyltransferase 5 [Source:HGNC Symbol;Acc:15684]
ENSGALG00000008812	F1NPG8_CHICK	chaperonin containing TCP1, subunit 4 (delta) [Source:RefSeq peptide;Acc:NP_996761]
ENSGALG00000008916	DNAJB4	DnaJ (Hsp40) homolog, subfamily B, member 4 [Source:HGNC Symbol;Acc:14886]
ENSGALG00000009061	E1BR36_CHICK	Uncharacterized protein [Source:UniProtKB/TrEMBL;Acc:E1BR36]
ENSGALG00000009085	MTMR1	myotubularin related protein 1 [Source:HGNC Symbol;Acc:7449]
ENSGALG00000009228	PARP1	poly (ADP-ribose) polymerase family, member 1 [Source:RefSeq peptide;Acc:NP_990594]
ENSGALG00000009264	MTX2	metaxin 2 [Source:HGNC Symbol;Acc:7506]
ENSGALG00000009288	RNPS1	RNA binding protein S1, serine-rich domain [Source:HGNC Symbol;Acc:10080]
ENSGALG00000009313	WDR26	WD repeat domain 26 [Source:HGNC Symbol;Acc:21208]
ENSGALG00000009369	PRDX3	peroxiredoxin 3 [Source:HGNC Symbol;Acc:9354]
ENSGALG00000009829	RPL18A	ribosomal protein L18a [Source:HGNC Symbol;Acc:10311]
ENSGALG00000009879	TMBIM4	transmembrane BAX inhibitor motif containing 4 [Source:HGNC Symbol;Acc:24257]
ENSGALG00000009961	F1P0C9_CHICK	ATP-binding cassette, sub-family E, member 1 [Source:RefSeq peptide;Acc:NP_001006440]
ENSGALG00000009975	Q5F424_CHICK	chaperonin containing TCP1, subunit 2 (beta) [Source:RefSeq peptide;Acc:NP_001012551]
ENSGALG00000010005	Q9W7C6_CHICK	endothelial PAS domain protein 1 [Source:RefSeq peptide;Acc:NP_990138]
ENSGALG00000010178	KIAA0020	hypothetical protein LOC427350 [Source:RefSeq peptide;Acc:NP_001026608]
ENSGALG00000010243	PRDX1_CHICK	Peroxiredoxin-1 [Source:UniProtKB/Swiss-Prot;Acc:P0CB50]
ENSGALG00000010298	DCTN6	dynactin 6 [Source:HGNC Symbol;Acc:16964]
ENSGALG00000010315	GTPBP2	GTP binding protein 2 [Source:HGNC Symbol;Acc:4670]
ENSGALG00000010618	ZNT6_CHICK	Zinc transporter 6 [Source:UniProtKB/Swiss-Prot;Acc:Q5ZIH3]
ENSGALG00000010641	Q5ZMK3_CHICK	saccharopine dehydrogenase (putative) [Source:RefSeq peptide;Acc:NP_001012893]
ENSGALG00000010671	Q2MHD2_CHICK	Uncharacterized protein [Source:UniProtKB/TrEMBL;Acc:F1NM96]
ENSGALG00000010848	BTBD7	BTB (POZ) domain containing 7 [Source:HGNC Symbol;Acc:18269]
ENSGALG00000011174	Q6JLB2_CHICK	proteasome (prosome, macropain) subunit, beta type, 1 [Source:RefSeq peptide;Acc:NP_001007906]
ENSGALG00000011184	Q5ZIH1_CHICK	heterogeneous nuclear ribonucleoprotein D [Source:RefSeq peptide;Acc:NP_001026314]
ENSGALG00000011192	PHF10	PHD finger protein 10 [Source:HGNC Symbol;Acc:18250]
ENSGALG00000011323	SNAPC3	small nuclear RNA activating complex, polypeptide 3, 50kDa [Source:HGNC Symbol;Acc:11136]
ENSGALG00000011403	Q5ZKZ5_CHICK	signal recognition particle 72kDa [Source:RefSeq peptide;Acc:NP_001006449]
ENSGALG00000011434	SLC11A1	solute carrier family 11 (proton-coupled divalent metal ion transporters), member 1 [Source:RefSeq peptide;Acc:NP_990295]
ENSGALG00000011452	ARPC2	actin related protein 2/3 complex, subunit 2, 34kDa [Source:HGNC Symbol;Acc:705]
ENSGALG00000011555	QKI	quaking homolog, KH domain RNA binding [Source:RefSeq peptide;Acc:NP_989641]
ENSGALG00000011649	ATG9A	ATG9 autophagy related 9 homolog A (S. cerevisiae) [Source:HGNC Symbol;Acc:22408]
ENSGALG00000011885	ANXA5_CHICK	Annexin A5 [Source:UniProtKB/Swiss-Prot;Acc:P17153]
ENSGALG00000011887	ZDHHC3	zinc finger, DHHC-type containing 3 [Source:HGNC Symbol;Acc:18470]
ENSGALG00000011905	CTNNB1	catenin (cadherin-associated protein), beta 1, 88kDa [Source:RefSeq peptide;Acc:NP_990412]
ENSGALG00000011917	E1BVM8_CHICK	Uncharacterized protein [Source:UniProtKB/TrEMBL;Acc:E1BVM8]
ENSGALG00000011950	Q5ZMW1_CHICK	aconitase 2, mitochondrial [Source:RefSeq peptide;Acc:NP_989519]
ENSGALG00000011965	ZC3H7B	zinc finger CCCH-type containing 7B [Source:HGNC Symbol;Acc:30869]
ENSGALG00000011966	Q5ZJD2_CHICK	Ran GTPase activating protein 1 [Source:RefSeq peptide;Acc:NP_001006237]
ENSGALG00000012011	C14orf149	chromosome 14 open reading frame 149 [Source:HGNC Symbol;Acc:20488]
ENSGALG00000012013	E1BSN0_CHICK	Uncharacterized protein [Source:UniProtKB/TrEMBL;Acc:E1BSN0]
ENSGALG00000012034	ADSL	adenylosuccinate lyase [Source:RefSeq peptide;Acc:NP_990860]
ENSGALG00000012109	EIF3M_CHICK	Eukaryotic translation initiation factor 3 subunit M [Source:UniProtKB/Swiss-Prot;Acc:Q5ZJ64]
ENSGALG00000012149	HERPUD2	HERPUD family member 2 [Source:HGNC Symbol;Acc:21915]
ENSGALG00000012196	CCDC109B	coiled-coil domain containing 109B [Source:HGNC Symbol;Acc:26076]
ENSGALG00000012233	F1NI97_CHICK	Uncharacterized protein [Source:UniProtKB/TrEMBL;Acc:F1NI97]
ENSGALG00000012244	Q5F474_CHICK	kelch domain containing 2 [Source:RefSeq peptide;Acc:NP_001012608]
ENSGALG00000012259	UBXN4	UBX domain protein 4 [Source:HGNC Symbol;Acc:14860]
ENSGALG00000012312	F1NBE3_CHICK	Uncharacterized protein [Source:UniProtKB/TrEMBL;Acc:F1NBE3]
ENSGALG00000012355	Q5ZJQ6_CHICK	aspartyl-tRNA synthetase [Source:RefSeq peptide;Acc:NP_001006528]
ENSGALG00000012365	F1NAD9_CHICK	liver glycogen phosphorylase [Source:RefSeq peptide;Acc:NP_989723]
ENSGALG00000012379	C5H14orf166	CLE7 protein [Source:RefSeq peptide;Acc:NP_990700]
ENSGALG00000012529	EIF3D	eukaryotic translation initiation factor 3, subunit D [Source:HGNC Symbol;Acc:3278]
ENSGALG00000012543	F1NCA2_CHICK	Uncharacterized protein [Source:UniProtKB/TrEMBL;Acc:F1NCA2]
ENSGALG00000012568	TIMP3_CHICK	Metalloproteinase inhibitor 3 [Source:UniProtKB/Swiss-Prot;Acc:P26652]
ENSGALG00000012611	C22orf28	chromosome 22 open reading frame 28 [Source:HGNC Symbol;Acc:26935]
ENSGALG00000012724	PAK1IP1	PAK1 interacting protein 1 [Source:RefSeq peptide;Acc:NP_001026170]
ENSGALG00000012798	SSR1	signal sequence receptor, alpha (translocon-associated protein alpha) [Source:RefSeq peptide;Acc:NP_001006375]
ENSGALG00000012964	ANKH	ankylosis, progressive homolog [Source:RefSeq peptide;Acc:NP_001012580]
ENSGALG00000013021	MARCH6	membrane-associated ring finger (C3HC4) 6 [Source:HGNC Symbol;Acc:30550]
ENSGALG00000013041	F1NKN0_CHICK	chaperonin containing TCP1, subunit 5 (epsilon) [Source:RefSeq peptide;Acc:NP_001012581]
ENSGALG00000013160	CHMP5	charged multivesicular body protein 5 [Source:HGNC Symbol;Acc:26942]
ENSGALG00000013227	MAP4K3	mitogen-activated protein kinase kinase kinase kinase 3 [Source:HGNC Symbol;Acc:6865]
ENSGALG00000013352	SF3B4	splicing factor 3b, subunit 4, 49kDa [Source:HGNC Symbol;Acc:10771]
ENSGALG00000013599	ASAH1	N-acylsphingosine amidohydrolase (acid ceramidase) 1 [Source:RefSeq peptide;Acc:NP_001006453]
ENSGALG00000013863	PSMG2	proteasome (prosome, macropain) assembly chaperone 2 [Source:HGNC Symbol;Acc:24929]
ENSGALG00000013962	Q5F369_CHICK	Uncharacterized protein [Source:UniProtKB/TrEMBL;Acc:E1BW59]
ENSGALG00000014038	CDC123	cell division cycle 123 homolog (S. cerevisiae) [Source:HGNC Symbol;Acc:16827]
ENSGALG00000014115	SLAIN2	SLAIN motif family, member 2 [Source:HGNC Symbol;Acc:29282]
ENSGALG00000014163	TTLL1	tubulin tyrosine ligase-like family, member 1 [Source:HGNC Symbol;Acc:1312]
ENSGALG00000014226	KIAA0930	KIAA0930 [Source:HGNC Symbol;Acc:1314]
ENSGALG00000014247	SLC30A9	solute carrier family 30 (zinc transporter), member 9 [Source:HGNC Symbol;Acc:1329]
ENSGALG00000014445	NOP2	NOP2 nucleolar protein homolog (yeast) [Source:HGNC Symbol;Acc:7867]
ENSGALG00000014447	F1NH84_CHICK	Uncharacterized protein [Source:UniProtKB/TrEMBL;Acc:F1NH84]
ENSGALG00000014570	LPCAT3	lysophosphatidylcholine acyltransferase 3 [Source:HGNC Symbol;Acc:30244]
ENSGALG00000014648	CETN3	centrin, EF-hand protein, 3 [Source:HGNC Symbol;Acc:1868]
ENSGALG00000014786	PIK3R1	phosphoinositide-3-kinase, regulatory subunit 1 (alpha) [Source:HGNC Symbol;Acc:8979]
ENSGALG00000014824	F1NB46_CHICK	Uncharacterized protein [Source:UniProtKB/TrEMBL;Acc:F1NB46]
ENSGALG00000014862	HMGCS1	3-hydroxy-3-methylglutaryl-Coenzyme A synthase 1 (soluble) [Source:RefSeq peptide;Acc:NP_990742]
ENSGALG00000014920	E1C4M6_CHICK	Ubiquitin carboxyl-terminal hydrolase [Source:UniProtKB/TrEMBL;Acc:E1C4M6]
ENSGALG00000014991	F1NM39_CHICK	histone deacetylase 2 [Source:RefSeq peptide;Acc:NP_990162]
ENSGALG00000015200	Q5ZM92_CHICK	DAZ associated protein 1 [Source:RefSeq peptide;Acc:NP_001026599]
ENSGALG00000015225	BLZF1	basic leucine zipper nuclear factor 1 [Source:HGNC Symbol;Acc:1065]
ENSGALG00000015240	CPOX	coproporphyrinogen oxidase [Source:HGNC Symbol;Acc:2321]
ENSGALG00000015285	TOMM70A	translocase of outer mitochondrial membrane 70 homolog A (S. cerevisiae) [Source:HGNC Symbol;Acc:11985]
ENSGALG00000015308	SEC63	SEC63 homolog (S. cerevisiae) [Source:HGNC Symbol;Acc:21082]
ENSGALG00000015326	Q5ZHR7_CHICK	clathrin, light polypeptide A [Source:RefSeq peptide;Acc:NP_001034402]
ENSGALG00000015330	PCNP	PEST-containing nuclear protein [Source:RefSeq peptide;Acc:NP_001006253]
ENSGALG00000015334	ZBTB11	zinc finger and BTB domain containing 11 [Source:HGNC Symbol;Acc:16740]
ENSGALG00000015339	RPL24	ribosomal protein L24 [Source:HGNC Symbol;Acc:10325]
ENSGALG00000015397		Uncharacterized protein [Source:UniProtKB/TrEMBL;Acc:F1NJX8]
ENSGALG00000015402	C3orf38	chromosome 3 open reading frame 38 [Source:HGNC Symbol;Acc:28384]
ENSGALG00000015405	PREP	prolyl endopeptidase [Source:RefSeq peptide;Acc:NP_001006410]
ENSGALG00000015436	Q5ZHM8_CHICK	syntenin [Source:RefSeq peptide;Acc:NP_001026195]
ENSGALG00000015439	SLC44A1	solute carrier family 44, member 1 [Source:HGNC Symbol;Acc:18798]
ENSGALG00000015451	ZNF462	zinc finger protein 462 [Source:HGNC Symbol;Acc:21684]
ENSGALG00000015485	ACP6	acid phosphatase 6, lysophosphatidic [Source:HGNC Symbol;Acc:29609]
ENSGALG00000015689	KIAA0368	KIAA0368 [Source:HGNC Symbol;Acc:29020]
ENSGALG00000015729	F1NDZ2_CHICK	Uncharacterized protein [Source:UniProtKB/TrEMBL;Acc:F1NDZ2]
ENSGALG00000015889	PHIP	pleckstrin homology domain interacting protein [Source:HGNC Symbol;Acc:15673]
ENSGALG00000015917	EF1A_CHICK	Elongation factor 1-alpha 1 [Source:UniProtKB/Swiss-Prot;Acc:Q90835]
ENSGALG00000015976	TMEM50B	transmembrane protein 50B [Source:HGNC Symbol;Acc:1280]
ENSGALG00000015995	PTPRA	protein tyrosine phosphatase, receptor type, A [Source:HGNC Symbol;Acc:9664]
ENSGALG00000016053	DYRK1A	dual-specificity tyrosine-(Y)-phosphorylation regulated kinase 1A [Source:RefSeq peptide;Acc:NP_989881]
ENSGALG00000016119	RAD21	RAD21 homolog [Source:RefSeq peptide;Acc:NP_001026121]
ENSGALG00000016122	EIF3H_CHICK	Eukaryotic translation initiation factor 3 subunit H [Source:UniProtKB/Swiss-Prot;Acc:Q5ZLE6]
ENSGALG00000016241	ATP6AP2	ATPase, H+ transporting, lysosomal accessory protein 2 [Source:RefSeq peptide;Acc:NP_001025972]
ENSGALG00000016320	FBXO9	F-box protein 9 [Source:RefSeq peptide;Acc:NP_001006414]
ENSGALG00000016357	PRDX4	peroxiredoxin 4 [Source:HGNC Symbol;Acc:17169]
ENSGALG00000016409	KIDINS220	kinase D-interacting substrate, 220kDa [Source:HGNC Symbol;Acc:29508]
ENSGALG00000016479	LAPTM4A	lysosomal-associated protein transmembrane 4 alpha [Source:RefSeq peptide;Acc:NP_001026263]
ENSGALG00000016536	F1NI29_CHICK	mitochondrial trifunctional protein, alpha subunit [Source:RefSeq peptide;Acc:NP_990387]
ENSGALG00000016633	E1BZ53_CHICK	Uncharacterized protein [Source:UniProtKB/TrEMBL;Acc:E1BZ53]
ENSGALG00000016666	F1N9D7_CHICK	cathepsin B [Source:RefSeq peptide;Acc:NP_990702]
ENSGALG00000016731	MRPL19	mitochondrial ribosomal protein L19 [Source:HGNC Symbol;Acc:14052]
ENSGALG00000016753	UNC50	unc-50 homolog (C. elegans) [Source:HGNC Symbol;Acc:16046]
ENSGALG00000016847	F1P2P3_CHICK	Uncharacterized protein [Source:UniProtKB/TrEMBL;Acc:F1P2P3]
ENSGALG00000016909	Q5F3V5_CHICK	Nedd4 family interacting protein 2 [Source:RefSeq peptide;Acc:NP_001025991]
ENSGALG00000016973	KIAA1704	hypothetical protein LOC418842 [Source:RefSeq peptide;Acc:NP_001006270]
ENSGALG00000016996	ITM2B	integral membrane protein 2B [Source:RefSeq peptide;Acc:NP_990416]
ENSGALG00000017125	EFHA1	EF-hand domain family, member A1 [Source:HGNC Symbol;Acc:31830]
ENSGALG00000017129	Q90ZH5_CHICK	Sin3A-associated protein, 18kDa [Source:RefSeq peptide;Acc:NP_989643]
ENSGALG00000017153	RDX	radixin [Source:RefSeq peptide;Acc:NP_990082]
ENSGALG00000017289	Q5ZMU2_CHICK	Uncharacterized protein [Source:UniProtKB/TrEMBL;Acc:F1P5X8]
ENSGALG00000017447	OSTF1	osteoclast stimulating factor 1 [Source:RefSeq peptide;Acc:NP_001026597]
ENSGALG00000020605	COMMD2	COMM domain containing 2 [Source:HGNC Symbol;Acc:24993]
